# Supplementary material for: Three New Xanthones from Hypericum scabrum and Their Quorum Sensing Inhibitory Activities against Chromobacterium violaceum
Source: Molecules. 2022 Aug 27;27(17):5519. doi: 10.3390/molecules27175519 (PMC9458047; doi:10.3390/molecules27175519)
Supplement: Supplementary file 1 [file molecules-27-05519-s001.zip]

Archive with 1 entries (1 files):
- molecules-1849479-supplementary.pdf
